# Supplementary material for: ThRSDB: a database of Thai rice starch composition, molecular structure and functionality
Source: Database (Oxford). 2020 Dec 1;2020:baaa068. doi: 10.1093/database/baaa068 (PMC7706180; doi:10.1093/database/baaa068)
Supplement: baaa068_Supp [file baaa068_supp.zip]

Archive with 3 entries (3 files):
- Supplementary TablesS1.docx
- Supplementary TablesS2.docx
- Supplementery TableS3.xlsx
