# Supplementary material for: ThRSDB: a database of Thai rice starch composition, molecular structure and functionality
Source: Database (Oxford). 2020 Dec 1;2020:baaa068. doi: 10.1093/database/baaa068 (PMC7706180; doi:10.1093/database/baaa068)
Supplement: baaa068_Supp [file baaa068_supp.zip › Supplementery TableS3.xlsx]

## Sheet: Supplementary Table S3
Cultivar	Moisture content	Amylose	Amylose:amylopectin ratio	Granule size			Crystallinity	Amylopectin chain length distribution					Solubility	Swelling power	Gel consistency		Gelatinization					Retrogradation						Viscosity						Hydrolysis
	Moisture content (%)	Amylose (%)	Amylose:amylopectin ratio	length	width	Mean diameter (µm)	Crystallinity (%)	Average chain length (glucose unit)	DP 6-12 (%)	DP 13-24 (%)	DP 25-36 (%)	DP ≥ 37 (%)	Solubility (%)	Swelling power	Alkali	Nutral	To Gelatinization	Tp Gelatinization	Tc Gelatinization	ΔH Gelatinization	Tc-To Gelatinization	To Retrogradation	Tp Retrogradation	Tc Retrogradation	ΔH Retrogradation	Tc-To Retrogradation	Retrogradation (%)	Pasting temperature	Peak viscosity	Peak temperature	Breakdown	Final viscosity	Setback	Hydrolysis Index (HI)	Glycemic Index (GI)
Ang Jerng Jahn	NA	15.57 (1)	0.18 (1)	NA	NA	NA	NA	NA	NA	NA	NA	NA	NA	NA	NA	NA	NA	NA	NA	NA	NA	NA	NA	NA	NA	NA	NA	NA	NA	NA	NA	NA	NA	NA	NA
Ayutthaya 1	NA	NA	NA	NA	NA	55.6 ± 12.7 (2)	17.55 ± 4.15 (2)	NA	NA	NA	NA	NA	NA	NA	NA	NA	NA	NA	NA	5.05 ± 2.55 (2)	8.65 ± 0.35 (2)	NA	NA	NA	NA	NA	NA	82.3 ± 3.4 (2)	3035 ± 591 (2)	NA	955.5 ± 6.5 (2)	4415.5 ± 544.5 (2)	2336 ± 53 (2)	NA	NA
Bahng Gawk	11.55 (1)	35.63 (1)	0.55 (1)	NA	NA	NA	NA	NA	NA	NA	NA	NA	NA	NA	NA	NA	NA	NA	NA	NA	NA	NA	NA	NA	NA	NA	NA	72.8 (1)	642 (1)	NA	397 (1)	859 (1)	614 (1)	NA	NA
Bal Cha Plau	NA	3.39 (1)	0.04 (1)	NA	NA	NA	NA	NA	NA	NA	NA	NA	NA	NA	NA	NA	NA	NA	NA	NA	NA	NA	NA	NA	NA	NA	NA	NA	NA	NA	NA	NA	NA	NA	NA
Bal Khao Seu	NA	13.99 (1)	0.16 (1)	NA	NA	NA	NA	NA	NA	NA	NA	NA	NA	NA	NA	NA	NA	NA	NA	NA	NA	NA	NA	NA	NA	NA	NA	NA	NA	NA	NA	NA	NA	NA	NA
Bal La Mi	NA	15.13 (1)	0.18 (1)	NA	NA	NA	NA	NA	NA	NA	NA	NA	NA	NA	NA	NA	NA	NA	NA	NA	NA	NA	NA	NA	NA	NA	NA	NA	NA	NA	NA	NA	NA	NA	NA
Bawng Kasat	NA	26.18 ± 0.02 (2)	0.35 (2)	NA	NA	NA	NA	NA	NA	NA	NA	NA	NA	NA	NA	NA	NA	NA	NA	NA	NA	NA	NA	NA	NA	NA	NA	NA	NA	NA	NA	NA	NA	NA	NA
Biaw Ku	NA	3.62 (1)	0.04 (1)	NA	NA	NA	NA	NA	NA	NA	NA	NA	NA	NA	NA	NA	NA	NA	NA	NA	NA	NA	NA	NA	NA	NA	NA	NA	NA	NA	NA	NA	NA	NA	NA
Biaw Mai Yan Rai	NA	16.51 (1)	0.2 (1)	NA	NA	NA	NA	NA	NA	NA	NA	NA	NA	NA	NA	NA	NA	NA	NA	NA	NA	NA	NA	NA	NA	NA	NA	NA	NA	NA	NA	NA	NA	NA	NA
Chai Nat	11.8 (1)	23.98 (1)	0.32 (1)	NA	NA	NA	NA	NA	NA	NA	NA	NA	NA	NA	NA	NA	70.05 (1)	75.37 (1)	83.22 (1)	10.72 (1)	NA	NA	NA	NA	NA	NA	NA	94.7 (1)	32.92 (1)	NA	5.75 (1)	57.17 (1)	28.58 (1)	NA	NA
Chai Nat 1	10.46 ± 0.49 (7)	29.91 ± 2.19 (7)	0.43 ± 0.04 (7)	NA	NA	NA	14.99 ± 4.39 (4)	NA	35.51 (1)	56.72 (1)	6.29 (1)	1.48 (1)	NA	NA	NA	NA	75.03 ± 1.54 (6)	79.2 ± 1.53 (6)	84.15 ± 1.38 (6)	5.67 ± 1.72 (6)	8.93 ± 0.44 (4)	NA	NA	NA	NA	NA	NA	78.85 ± 0.15 (2)	2082.5 ± 1795.5 (2)	NA	772 ± 690 (2)	2726.5 ± 2362.5 (2)	1375 ± 1298 (2)	50.54 (1)	63.13 (1)
Chai Nat 2	NA	18.01 (1)	0.22 (1)	NA	NA	NA	NA	NA	27.66 (1)	42.67 (1)	6.91 (1)	22.77 (1)	NA	NA	NA	NA	NA	NA	NA	NA	NA	NA	NA	NA	NA	NA	NA	NA	NA	NA	NA	NA	NA	NA	NA
Chai Nat 60	NA	17.2 ± 0.01 (2)	0.21 (2)	NA	NA	NA	NA	NA	NA	NA	NA	NA	NA	NA	NA	NA	NA	NA	NA	NA	NA	NA	NA	NA	NA	NA	NA	NA	NA	NA	NA	NA	NA	NA	NA
Chao Daeng	NA	29.5 (1)	0.42 (1)	NA	NA	NA	NA	NA	NA	NA	NA	NA	NA	NA	NA	NA	NA	NA	NA	NA	NA	NA	NA	NA	NA	NA	NA	NA	NA	NA	NA	NA	NA	NA	NA
Chao Yai	NA	22.5 (1)	0.29 (1)	NA	NA	NA	NA	NA	NA	NA	NA	NA	NA	NA	NA	NA	NA	NA	NA	NA	NA	NA	NA	NA	NA	NA	NA	NA	NA	NA	NA	NA	NA	NA	NA
Chaw Lung	NA	23.73 ± 0.03 (2)	0.31 (2)	NA	NA	NA	NA	NA	NA	NA	NA	NA	NA	NA	NA	NA	NA	NA	NA	NA	NA	NA	NA	NA	NA	NA	NA	NA	NA	NA	NA	NA	NA	NA	NA
Chiang Phatthalung	NA	28.9 (1)	0.41 (1)	NA	NA	NA	NA	NA	NA	NA	NA	NA	NA	NA	NA	NA	NA	NA	NA	NA	NA	NA	NA	NA	NA	NA	NA	NA	NA	NA	NA	NA	NA	NA	NA
Chiang rice	12.19 (1)	20.16 (1)	0.25 (1)	NA	NA	NA	29.92 (1)	NA	NA	NA	NA	NA	NA	NA	NA	NA	69.8 (1)	73.9 (1)	77.8 (1)	12.6 (1)	7.9 (1)	NA	NA	NA	NA	NA	NA	NA	NA	NA	NA	NA	NA	NA	NA
Daw Gaset	NA	6.9 (1)	0.07 (1)	NA	NA	NA	NA	NA	NA	NA	NA	NA	NA	NA	NA	NA	NA	NA	NA	NA	NA	NA	NA	NA	NA	NA	NA	NA	NA	NA	NA	NA	NA	NA	NA
Daw Hahng Hee	13.75 (1)	7.5 (1)	0.08 (1)	NA	NA	NA	NA	NA	NA	NA	NA	NA	NA	NA	NA	NA	NA	NA	NA	NA	NA	NA	NA	NA	NA	NA	NA	NA	NA	NA	NA	NA	NA	NA	NA
Daw Nahng Nuan	NA	6.9 (1)	0.07 (1)	NA	NA	NA	NA	NA	NA	NA	NA	NA	NA	NA	NA	NA	NA	NA	NA	NA	NA	NA	NA	NA	NA	NA	NA	NA	NA	NA	NA	NA	NA	NA	NA
Daw Nahng Nuan Lai	NA	8.2 (1)	0.09 (1)	NA	NA	NA	NA	NA	NA	NA	NA	NA	NA	NA	NA	NA	NA	NA	NA	NA	NA	NA	NA	NA	NA	NA	NA	NA	NA	NA	NA	NA	NA	NA	NA
Daw Yuan	NA	7.2 (1)	0.08 (1)	NA	NA	NA	NA	NA	NA	NA	NA	NA	NA	NA	NA	NA	NA	NA	NA	NA	NA	NA	NA	NA	NA	NA	NA	NA	NA	NA	NA	NA	NA	NA	NA
Dawk Kam	NA	4.42 (1)	0.05 (1)	NA	NA	NA	NA	NA	NA	NA	NA	NA	NA	NA	NA	NA	NA	NA	NA	NA	NA	NA	NA	NA	NA	NA	NA	NA	NA	NA	NA	NA	NA	NA	NA
Dawk Pa-yawm	NA	20.73 (1)	0.26 (1)	NA	NA	NA	NA	NA	26.4 (1)	52.7 (1)	6.78 (1)	14.13 (1)	NA	NA	NA	NA	NA	NA	NA	NA	NA	NA	NA	NA	NA	NA	NA	NA	NA	NA	NA	NA	NA	NA	NA
Dok Gian	NA	7.5 (1)	0.08 (1)	NA	NA	NA	NA	NA	NA	NA	NA	NA	NA	NA	NA	NA	NA	NA	NA	NA	NA	NA	NA	NA	NA	NA	NA	NA	NA	NA	NA	NA	NA	NA	NA
E-Dahng	12.37 (1)	6.2 (1)	0.07 (1)	NA	NA	NA	NA	NA	NA	NA	NA	NA	NA	NA	NA	NA	NA	NA	NA	NA	NA	NA	NA	NA	NA	NA	NA	NA	NA	NA	NA	NA	NA	NA	NA
E-Dam	NA	8.05 ± 0.45 (2)	0.09 ± 0.01 (2)	NA	NA	NA	NA	NA	NA	NA	NA	NA	NA	NA	NA	NA	NA	NA	NA	NA	NA	NA	NA	NA	NA	NA	NA	NA	NA	NA	NA	NA	NA	NA	NA
E-Khao	NA	8 (1)	0.09 (1)	NA	NA	NA	NA	NA	NA	NA	NA	NA	NA	NA	NA	NA	NA	NA	NA	NA	NA	NA	NA	NA	NA	NA	NA	NA	NA	NA	NA	NA	NA	NA	NA
E-Khao Yai	NA	7.9 (1)	0.09 (1)	NA	NA	NA	NA	NA	NA	NA	NA	NA	NA	NA	NA	NA	NA	NA	NA	NA	NA	NA	NA	NA	NA	NA	NA	NA	NA	NA	NA	NA	NA	NA	NA
E-Nawn	NA	6.8 (1)	0.07 (1)	NA	NA	NA	NA	NA	NA	NA	NA	NA	NA	NA	NA	NA	NA	NA	NA	NA	NA	NA	NA	NA	NA	NA	NA	NA	NA	NA	NA	NA	NA	NA	NA
E-Non	NA	8.5 (1)	0.09 (1)	NA	NA	NA	NA	NA	NA	NA	NA	NA	NA	NA	NA	NA	NA	NA	NA	NA	NA	NA	NA	NA	NA	NA	NA	NA	NA	NA	NA	NA	NA	NA	NA
E-Pae	NA	7.8 (1)	0.08 (1)	NA	NA	NA	NA	NA	NA	NA	NA	NA	NA	NA	NA	NA	NA	NA	NA	NA	NA	NA	NA	NA	NA	NA	NA	NA	NA	NA	NA	NA	NA	NA	NA
E-Pon	NA	7.37 ± 0.23 (3)	0.08 (3)	NA	NA	NA	NA	NA	NA	NA	NA	NA	NA	NA	NA	NA	NA	NA	NA	NA	NA	NA	NA	NA	NA	NA	NA	NA	NA	NA	NA	NA	NA	NA	NA
E-Pua	NA	7.1 (1)	0.08 (1)	NA	NA	NA	NA	NA	NA	NA	NA	NA	NA	NA	NA	NA	NA	NA	NA	NA	NA	NA	NA	NA	NA	NA	NA	NA	NA	NA	NA	NA	NA	NA	NA
E-Tia	NA	8.8 (1)	0.1 (1)	NA	NA	NA	NA	NA	NA	NA	NA	NA	NA	NA	NA	NA	NA	NA	NA	NA	NA	NA	NA	NA	NA	NA	NA	NA	NA	NA	NA	NA	NA	NA	NA
Gaen Jan	NA	29.3 (1)	0.41 (1)	NA	NA	NA	NA	NA	NA	NA	NA	NA	NA	NA	NA	NA	NA	NA	NA	NA	NA	NA	NA	NA	NA	NA	NA	NA	NA	NA	NA	NA	NA	NA	NA
Gai Ngaw	NA	7.6 (1)	0.08 (1)	NA	NA	NA	NA	NA	NA	NA	NA	NA	NA	NA	NA	NA	NA	NA	NA	NA	NA	NA	NA	NA	NA	NA	NA	NA	NA	NA	NA	NA	NA	NA	NA
Gam	NA	9.4 (1)	0.1 (1)	NA	NA	NA	NA	NA	NA	NA	NA	NA	NA	NA	NA	NA	NA	NA	NA	NA	NA	NA	NA	NA	NA	NA	NA	NA	NA	NA	NA	NA	NA	NA	NA
Gam Pun	NA	8.9 (1)	0.1 (1)	NA	NA	NA	NA	NA	NA	NA	NA	NA	NA	NA	NA	NA	NA	NA	NA	NA	NA	NA	NA	NA	NA	NA	NA	NA	NA	NA	NA	NA	NA	NA	NA
Gra Dook Ngoo	NA	7.5 (1)	0.08 (1)	NA	NA	NA	NA	NA	NA	NA	NA	NA	NA	NA	NA	NA	NA	NA	NA	NA	NA	NA	NA	NA	NA	NA	NA	NA	NA	NA	NA	NA	NA	NA	NA
Haek Yah	12.38 (1)	24.73 (1)	0.33 (1)	NA	NA	NA	NA	NA	NA	NA	NA	NA	NA	NA	NA	NA	NA	NA	NA	NA	NA	NA	NA	NA	NA	NA	NA	73 (1)	697 (1)	NA	368 (1)	918 (1)	589 (1)	NA	NA
Hahng Yi 71	NA	7.2 (1)	0.08 (1)	NA	NA	NA	NA	NA	NA	NA	NA	NA	NA	NA	NA	NA	NA	NA	NA	NA	NA	NA	NA	NA	NA	NA	NA	NA	NA	NA	NA	NA	NA	NA	NA
Hang Yee 71	10.9 (1)	1.6 (1)	0.02 (1)	NA	NA	NA	NA	NA	44.88 (1)	47.57 (1)	6.28 (1)	1.27 (1)	NA	NA	NA	NA	NA	NA	NA	NA	NA	NA	NA	NA	NA	NA	NA	67.4 (1)	4533 (1)	NA	2429 (1)	2468 (1)	365 (1)	NA	NA
Hantra 60	12.48 (1)	24.84 (1)	0.33 (1)	NA	NA	NA	NA	NA	NA	NA	NA	NA	1.14 (1)	NA	NA	NA	68.65 (1)	73.53 (1)	78.38 (1)	13.58 (1)	NA	NA	NA	NA	NA	NA	NA	NA	NA	NA	NA	NA	NA	NA	NA
Hao Kaen Doo	NA	8.68 ± 0.02 (2)	0.09 (2)	NA	NA	NA	NA	NA	NA	NA	NA	NA	NA	NA	NA	NA	NA	NA	NA	NA	NA	NA	NA	NA	NA	NA	NA	NA	NA	NA	NA	NA	NA	NA	NA
Hao Ma Phai	NA	6.2 (1)	0.07 (1)	NA	NA	NA	NA	NA	NA	NA	NA	NA	NA	NA	NA	NA	NA	NA	NA	NA	NA	NA	NA	NA	NA	NA	NA	NA	NA	NA	NA	NA	NA	NA	NA
Hao Nah	NA	25 (1)	0.33 (1)	NA	NA	NA	NA	NA	NA	NA	NA	NA	NA	NA	NA	NA	NA	NA	NA	NA	NA	NA	NA	NA	NA	NA	NA	NA	NA	NA	NA	NA	NA	NA	NA
Hawm	12.55 (1)	23.5 (1)	0.31 (1)	NA	NA	NA	NA	NA	NA	NA	NA	NA	NA	NA	NA	NA	NA	NA	NA	NA	NA	NA	NA	NA	NA	NA	NA	NA	NA	NA	NA	NA	NA	NA	NA
Hawm Janh	NA	26.1 (1)	0.35 (1)	NA	NA	NA	NA	NA	NA	NA	NA	NA	NA	NA	NA	NA	NA	NA	NA	NA	NA	NA	NA	NA	NA	NA	NA	NA	NA	NA	NA	NA	NA	NA	NA
Hawm Nin	11.02 ± 1.37 (2)	16.12 ± 7.98 (2)	0.2 ± 0.11 (2)	NA	NA	4.94 (1)	NA	17.2 (1)	34.4 (1)	50.9 (1)	9.1 (1)	5.6 (1)	7.4 (1)	37.9 (1)	NA	NA	63.8 (1)	72.2 (1)	79.5 (1)	14.4 (1)	NA	NA	NA	NA	NA	NA	NA	75.7 (1)	214.5 (1)	NA	37.7 (1)	219.6 (1)	42.8 (1)	NA	NA
Hawm Pae	NA	8.2 (1)	0.09 (1)	NA	NA	NA	NA	NA	NA	NA	NA	NA	NA	NA	NA	NA	NA	NA	NA	NA	NA	NA	NA	NA	NA	NA	NA	NA	NA	NA	NA	NA	NA	NA	NA
Hawm Sa-ngiam	12.94 (1)	6.1 (1)	0.06 (1)	NA	NA	NA	NA	NA	NA	NA	NA	NA	NA	NA	NA	NA	NA	NA	NA	NA	NA	NA	NA	NA	NA	NA	NA	NA	NA	NA	NA	NA	NA	NA	NA
Hom Viengping	NA	15.99 (1)	0.19 (1)	NA	NA	NA	NA	NA	NA	NA	NA	NA	NA	NA	NA	NA	NA	NA	NA	NA	NA	NA	NA	NA	NA	NA	NA	86.7 (1)	2245 (1)	NA	936 (1)	2525 (1)	280 (1)	NA	NA
Hua Nah	NA	24.92 (1)	0.33 (1)	NA	NA	NA	NA	NA	NA	NA	NA	NA	NA	NA	NA	NA	NA	NA	NA	NA	NA	NA	NA	NA	NA	NA	NA	NA	NA	NA	NA	NA	NA	NA	NA
Jampah	NA	28 (1)	0.39 (1)	NA	NA	NA	NA	NA	NA	NA	NA	NA	NA	NA	NA	NA	NA	NA	NA	NA	NA	NA	NA	NA	NA	NA	NA	NA	NA	NA	NA	NA	NA	NA	NA
Jaw Dam	NA	16.2 (1)	0.19 (1)	NA	NA	NA	NA	NA	NA	NA	NA	NA	NA	NA	NA	NA	NA	NA	NA	NA	NA	NA	NA	NA	NA	NA	NA	NA	NA	NA	NA	NA	NA	NA	NA
Jaw Dam 25%	NA	14.45 (1)	0.17 (1)	NA	NA	NA	NA	NA	NA	NA	NA	NA	NA	NA	NA	NA	NA	NA	NA	NA	NA	NA	NA	NA	NA	NA	NA	NA	NA	NA	NA	NA	NA	NA	NA
Jaw Dam 50%	NA	16.19 (1)	0.19 (1)	NA	NA	NA	NA	NA	NA	NA	NA	NA	NA	NA	NA	NA	NA	NA	NA	NA	NA	NA	NA	NA	NA	NA	NA	NA	NA	NA	NA	NA	NA	NA	NA
Jaw Haw	NA	17.5 (2)	0.21 (2)	NA	NA	NA	NA	NA	NA	NA	NA	NA	NA	NA	NA	NA	NA	NA	NA	NA	NA	NA	NA	NA	NA	NA	NA	NA	NA	NA	NA	NA	NA	NA	NA
Jaw Yai	NA	20.3 (1)	0.25 (1)	NA	NA	NA	NA	NA	NA	NA	NA	NA	NA	NA	NA	NA	NA	NA	NA	NA	NA	NA	NA	NA	NA	NA	NA	NA	NA	NA	NA	NA	NA	NA	NA
Jek Chuey	NA	27.51 (1)	0.38 (1)	NA	NA	NA	NA	NA	NA	NA	NA	NA	NA	NA	NA	NA	NA	NA	NA	NA	NA	NA	NA	NA	NA	NA	NA	NA	NA	NA	NA	NA	NA	NA	NA
Jow Daeng	12.49 (1)	31.24 ± 3.05 (2)	0.46 ± 0.06 (2)	NA	NA	NA	NA	NA	NA	NA	NA	NA	NA	NA	NA	NA	NA	NA	NA	NA	NA	NA	NA	NA	NA	NA	NA	NA	NA	NA	NA	NA	NA	NA	NA
Jow Daeng Daw	12.89 (1)	35.7 (1)	0.56 (1)	NA	NA	NA	NA	NA	NA	NA	NA	NA	NA	NA	NA	NA	NA	NA	NA	NA	NA	NA	NA	NA	NA	NA	NA	NA	NA	NA	NA	NA	NA	NA	NA
Jow Ne	NA	16.49 (1)	0.2 (1)	NA	NA	NA	NA	NA	NA	NA	NA	NA	NA	NA	NA	NA	NA	NA	NA	NA	NA	NA	NA	NA	NA	NA	NA	NA	NA	NA	NA	NA	NA	NA	NA
Ka Saen	NA	7.5 (1)	0.08 (1)	NA	NA	NA	NA	NA	NA	NA	NA	NA	NA	NA	NA	NA	NA	NA	NA	NA	NA	NA	NA	NA	NA	NA	NA	NA	NA	NA	NA	NA	NA	NA	NA
Kai Ngaw	NA	8.67 (1)	0.09 (1)	NA	NA	NA	NA	NA	NA	NA	NA	NA	NA	NA	NA	NA	NA	NA	NA	NA	NA	NA	NA	NA	NA	NA	NA	NA	NA	NA	NA	NA	NA	NA	NA
Kam Nai	NA	8.94 (1)	0.1 (1)	NA	NA	NA	NA	NA	NA	NA	NA	NA	NA	NA	NA	NA	NA	NA	NA	NA	NA	NA	NA	NA	NA	NA	NA	NA	NA	NA	NA	NA	NA	NA	NA
Kam Noi	11.48 (1)	7.6 (1)	0.08 (1)	NA	NA	NA	NA	NA	NA	NA	NA	NA	NA	NA	NA	NA	NA	NA	NA	NA	NA	NA	NA	NA	NA	NA	NA	NA	NA	NA	NA	NA	NA	NA	NA
Kam Pleuak Khao	11.34 ± 0.04 (2)	5.44 ± 2.56 (2)	0.06 ± 0.03 (2)	NA	NA	5.57 (1)	NA	17.7 (1)	44.6 (1)	35.5 (1)	9.4 (1)	10.5 (1)	4.7 (1)	50.1 (1)	NA	NA	58 (1)	65.8 (1)	76.6 (1)	14.6 (1)	NA	NA	NA	NA	NA	NA	NA	67.2 (1)	226.8 (1)	NA	117.8 (1)	125.8 (1)	16.8 (1)	NA	NA
Kam Poon	NA	9.44 (1)	0.1 (1)	NA	NA	NA	NA	NA	NA	NA	NA	NA	NA	NA	NA	NA	NA	NA	NA	NA	NA	NA	NA	NA	NA	NA	NA	NA	NA	NA	NA	NA	NA	NA	NA
Kam Yai	11.89 (1)	7.4 (1)	0.08 (1)	NA	NA	NA	NA	NA	NA	NA	NA	NA	NA	NA	NA	NA	NA	NA	NA	NA	NA	NA	NA	NA	NA	NA	NA	NA	NA	NA	NA	NA	NA	NA	NA
KDML 105	13.44 ± 0.68 (44)	14.54 ± 0.4 (37)	0.17 ± 0.01 (37)	NA	NA	55.17 ± 29.96 (5)	24.92 ± 2.78 (6)	NA	NA	NA	NA	NA	4.1 ± 2.95 (2)	22.06 ± 0.17 (2)	68.91 ± 3.38 (16)	NA	63.02 ± 0.88 (10)	69.44 ± 0.95 (10)	75.76 ± 1.18 (10)	7.59 ± 1.22 (12)	11.31 ± 0.5 (4)	NA	NA	NA	NA	NA	46.73 (1)	77.9 ± 1.54 (28)	1105.39 ± 289.16 (27)	NA	639.7 ± 191.89 (18)	742.53 ± 198.83 (25)	113.85 ± 85.04 (27)	71.88 ± 16.13 (2)	75.92 ± 5.62 (2)
KDML 105 mutant (HyKOS16)	NA	14.46 (1)	0.17 (1)	NA	NA	NA	NA	NA	NA	NA	NA	NA	NA	NA	NA	NA	NA	NA	NA	NA	NA	NA	NA	NA	NA	NA	NA	73.3 (1)	2528 (1)	NA	1199 (1)	2190 (1)	-338 (1)	NA	NA
KDML 105 mutant (HyKOS21)	NA	13.58 (1)	0.16 (1)	NA	NA	NA	NA	NA	NA	NA	NA	NA	NA	NA	NA	NA	NA	NA	NA	NA	NA	NA	NA	NA	NA	NA	NA	73.3 (1)	1925 (1)	NA	813 (1)	1839 (1)	-86 (1)	NA	NA
KDML 105 mutant (HyKOS22)	NA	23.45 (1)	0.31 (1)	NA	NA	NA	NA	NA	NA	NA	NA	NA	NA	NA	NA	NA	NA	NA	NA	NA	NA	NA	NA	NA	NA	NA	NA	78.3 (1)	1372 (1)	NA	481 (1)	1876 (1)	504 (1)	NA	NA
KDML 105 mutant (HyKOS3)	NA	13.93 (1)	0.16 (1)	NA	NA	NA	NA	NA	NA	NA	NA	NA	NA	NA	NA	NA	NA	NA	NA	NA	NA	NA	NA	NA	NA	NA	NA	87.8 (1)	770 (1)	NA	340 (1)	956 (1)	187 (1)	NA	NA
KDML 105 mutant (HyKOS3-1)	NA	20.63 (1)	0.26 (1)	NA	NA	NA	NA	NA	NA	NA	NA	NA	NA	NA	NA	NA	NA	NA	NA	NA	NA	NA	NA	NA	NA	NA	NA	83.2 (1)	2552 (1)	NA	421 (1)	4070 (1)	1518 (1)	NA	NA
KDML 105 mutant (HyKOS7-1)	NA	13.63 (1)	0.16 (1)	NA	NA	NA	NA	NA	NA	NA	NA	NA	NA	NA	NA	NA	NA	NA	NA	NA	NA	NA	NA	NA	NA	NA	NA	76.8 (1)	2280 (1)	NA	1011 (1)	2294 (1)	14 (1)	NA	NA
Khai Mod Rin	NA	23.3 (1)	0.3 (1)	NA	NA	NA	NA	NA	NA	NA	NA	NA	NA	NA	NA	NA	NA	NA	NA	NA	NA	NA	NA	NA	NA	NA	NA	NA	NA	NA	NA	NA	NA	NA	NA
Khao Bahn Nah 432	7.02 (1)	NA	NA	NA	NA	NA	NA	NA	NA	NA	NA	NA	NA	NA	NA	NA	NA	NA	NA	NA	NA	NA	NA	NA	NA	NA	NA	88.52 (1)	173.65 (1)	NA	NA	374.47 (1)	245.7 (1)	NA	NA
Khao Dam 50%	NA	14.17 (1)	0.17 (1)	NA	NA	NA	NA	NA	NA	NA	NA	NA	NA	NA	NA	NA	NA	NA	NA	NA	NA	NA	NA	NA	NA	NA	NA	NA	NA	NA	NA	NA	NA	NA	NA
Khao Dam 90%	NA	17.21 (1)	0.21 (1)	NA	NA	NA	NA	NA	NA	NA	NA	NA	NA	NA	NA	NA	NA	NA	NA	NA	NA	NA	NA	NA	NA	NA	NA	NA	NA	NA	NA	NA	NA	NA	NA
Khao Gung	NA	6.5 (2)	0.07 (2)	NA	NA	NA	NA	NA	NA	NA	NA	NA	NA	NA	NA	NA	NA	NA	NA	NA	NA	NA	NA	NA	NA	NA	NA	NA	NA	NA	NA	NA	NA	NA	NA
Khao Hawm	NA	13.38 (1)	0.15 (1)	NA	NA	NA	NA	NA	NA	NA	NA	NA	NA	NA	NA	NA	NA	NA	NA	NA	NA	NA	NA	NA	NA	NA	NA	NA	NA	NA	NA	NA	NA	NA	NA
Khao Kam	NA	9.32 ± 0.11 (2)	0.1 (2)	NA	NA	NA	NA	NA	NA	NA	NA	NA	NA	NA	NA	NA	NA	NA	NA	NA	NA	NA	NA	NA	NA	NA	NA	NA	NA	NA	NA	NA	NA	NA	NA
Khao Nak	NA	22.05 (1)	0.28 (1)	NA	NA	NA	NA	NA	NA	NA	NA	NA	NA	NA	NA	NA	NA	NA	NA	NA	NA	NA	NA	NA	NA	NA	NA	NA	NA	NA	NA	NA	NA	NA	NA
Khao Ngan	NA	8.4 (1)	0.09 (1)	NA	NA	NA	NA	NA	NA	NA	NA	NA	NA	NA	NA	NA	NA	NA	NA	NA	NA	NA	NA	NA	NA	NA	NA	NA	NA	NA	NA	NA	NA	NA	NA
Khao Pitsanulok	NA	25.7 (1)	0.35 (1)	NA	NA	NA	NA	NA	NA	NA	NA	NA	NA	NA	NA	NA	NA	NA	NA	NA	NA	NA	NA	NA	NA	NA	NA	NA	NA	NA	NA	NA	NA	NA	NA
Khao Pong Krai	NA	9.49 ± 5.18 (2)	0.11 ± 0.06 (2)	NA	NA	NA	NA	NA	NA	NA	NA	NA	NA	NA	NA	NA	NA	NA	NA	NA	NA	NA	NA	NA	NA	NA	NA	NA	NA	NA	NA	NA	NA	NA	NA
Khao Rai Kaset	NA	9.77 (1)	0.11 (1)	NA	NA	NA	NA	NA	NA	NA	NA	NA	NA	NA	NA	NA	NA	NA	NA	NA	NA	NA	NA	NA	NA	NA	NA	NA	NA	NA	NA	NA	NA	NA	NA
Khao Ruang Yao	NA	25 (1)	0.33 (1)	NA	NA	NA	NA	NA	NA	NA	NA	NA	NA	NA	NA	NA	NA	NA	NA	NA	NA	NA	NA	NA	NA	NA	NA	NA	NA	NA	NA	NA	NA	NA	NA
Khao Yai	12.9 (1)	7.65 ± 0.85 (2)	0.08 ± 0.01 (2)	NA	NA	NA	NA	NA	NA	NA	NA	NA	NA	NA	NA	NA	NA	NA	NA	NA	NA	NA	NA	NA	NA	NA	NA	NA	NA	NA	NA	NA	NA	NA	NA
Khaw Kaw	NA	26.22 (1)	0.36 (1)	NA	NA	NA	NA	NA	NA	NA	NA	NA	NA	NA	NA	NA	NA	NA	NA	NA	NA	NA	NA	NA	NA	NA	NA	NA	NA	NA	NA	NA	NA	NA	NA
Khaw Niew Dam	10.75 (1)	6.78 (1)	0.07 (1)	NA	NA	NA	NA	NA	NA	NA	NA	NA	NA	NA	NA	NA	NA	NA	NA	NA	NA	NA	NA	NA	NA	NA	NA	NA	NA	NA	NA	NA	NA	NA	NA
Khaw-Tahang	11.5 (1)	22.76 (1)	0.29 (1)	NA	NA	NA	NA	NA	NA	NA	NA	NA	NA	NA	NA	NA	68.81 (1)	75.05 (1)	82.4 (1)	11.33 (1)	NA	NA	NA	NA	NA	NA	NA	95.55 (1)	27.3 (1)	NA	2.5 (1)	56.5 (1)	31.33 (1)	NA	NA
Kheaw-Prachin Buri	11.05 (1)	26.42 (1)	0.36 (1)	NA	NA	NA	NA	NA	NA	NA	NA	NA	NA	NA	NA	NA	72.92 (1)	76.53 (1)	83.3 (1)	11.64 (1)	NA	NA	NA	NA	NA	NA	51.29 (1)	95.35 (1)	22 (1)	NA	3.42 (1)	44.42 (1)	25.67 (1)	NA	NA
Khem Tawng	NA	26.1 (1)	0.35 (1)	NA	NA	NA	NA	NA	NA	NA	NA	NA	NA	NA	NA	NA	NA	NA	NA	NA	NA	NA	NA	NA	NA	NA	NA	NA	NA	NA	NA	NA	NA	NA	NA
Khi Tom	NA	8.48 (1)	0.09 (1)	NA	NA	NA	NA	NA	NA	NA	NA	NA	NA	NA	NA	NA	NA	NA	NA	NA	NA	NA	NA	NA	NA	NA	NA	NA	NA	NA	NA	NA	NA	NA	NA
Khi Tom Hahng Nahk	NA	6.8 (1)	0.07 (1)	NA	NA	NA	NA	NA	NA	NA	NA	NA	NA	NA	NA	NA	NA	NA	NA	NA	NA	NA	NA	NA	NA	NA	NA	NA	NA	NA	NA	NA	NA	NA	NA
Khi Tom Yai	NA	8.15 ± 0.35 (2)	0.09 (2)	NA	NA	NA	NA	NA	NA	NA	NA	NA	NA	NA	NA	NA	NA	NA	NA	NA	NA	NA	NA	NA	NA	NA	NA	NA	NA	NA	NA	NA	NA	NA	NA
Khiaw Ngoo	11.64 (1)	12 (1)	0.14 (1)	NA	NA	NA	NA	NA	NA	NA	NA	NA	NA	NA	NA	NA	NA	NA	NA	NA	NA	NA	NA	NA	NA	NA	NA	NA	NA	NA	NA	NA	NA	NA	NA
Kordeaw	12.01 (1)	24.39 (1)	0.32 (1)	NA	NA	NA	NA	NA	NA	NA	NA	NA	NA	NA	NA	NA	70.73 (1)	75.3 (1)	83.02 (1)	10.44 (1)	NA	NA	NA	NA	NA	NA	69.44 (1)	94.9 (1)	28.75 (1)	NA	1.17 (1)	53.83 (1)	25.92 (1)	NA	NA
Lam Tan	12.4 (1)	8.3 (1)	0.09 (1)	NA	NA	NA	NA	NA	NA	NA	NA	NA	NA	NA	NA	NA	NA	NA	NA	NA	NA	NA	NA	NA	NA	NA	NA	NA	NA	NA	NA	NA	NA	NA	NA
Lao Taek	12.62 (1)	7.3 (1)	0.08 (1)	NA	NA	NA	NA	NA	NA	NA	NA	NA	NA	NA	NA	NA	NA	NA	NA	NA	NA	NA	NA	NA	NA	NA	NA	NA	NA	NA	NA	NA	NA	NA	NA
Leb Nok Pattani	NA	23.75 ± 0.05 (2)	0.31 (2)	NA	NA	NA	NA	NA	NA	NA	NA	NA	NA	NA	NA	NA	NA	NA	NA	NA	NA	NA	NA	NA	NA	NA	NA	NA	NA	NA	NA	NA	NA	NA	NA
Leuang	12.53 (1)	36 (1)	0.56 (1)	NA	NA	NA	NA	NA	NA	NA	NA	NA	NA	NA	NA	NA	NA	NA	NA	NA	NA	NA	NA	NA	NA	NA	NA	NA	NA	NA	NA	NA	NA	NA	NA
Leuang 11	12.15 ± 0.63 (4)	33.34 ± 4.05 (4)	0.52 ± 0.09 (4)	NA	NA	NA	NA	NA	NA	NA	NA	NA	NA	NA	NA	NA	69.64 ± 0.3 (3)	75.05 ± 0.41 (3)	82.73 ± 0.42 (3)	8.98 ± 1.03 (3)	NA	NA	NA	NA	NA	NA	60.21 (1)	79.51 ± 4.64 (4)	214.97 ± 58.88 (4)	NA	112.76 ± 47.1 (4)	311.18 ± 81.51 (4)	157.09 ± 43.5 (4)	NA	NA
Leuang 152	NA	24 (1)	0.32 (1)	NA	NA	NA	NA	NA	NA	NA	NA	NA	NA	NA	NA	NA	NA	NA	NA	NA	NA	NA	NA	NA	NA	NA	NA	NA	NA	NA	NA	NA	NA	NA	NA
Leuang Awn	10.8 (1)	33.1 (1)	0.49 (1)	NA	NA	NA	NA	NA	NA	NA	NA	NA	NA	NA	NA	NA	NA	NA	NA	NA	NA	NA	NA	NA	NA	NA	NA	NA	NA	NA	NA	NA	NA	NA	NA
Leuang Bun Mah	NA	7.2 (1)	0.08 (1)	NA	NA	NA	NA	NA	NA	NA	NA	NA	NA	NA	NA	NA	NA	NA	NA	NA	NA	NA	NA	NA	NA	NA	NA	NA	NA	NA	NA	NA	NA	NA	NA
Leuang Lao Khan	NA	28.36 (1)	0.4 (1)	NA	NA	NA	NA	NA	NA	NA	NA	NA	NA	NA	NA	NA	NA	NA	NA	NA	NA	NA	NA	NA	NA	NA	NA	NA	NA	NA	NA	NA	NA	NA	NA
Leuang Pratew	NA	30.31 ± 0.01 (2)	0.44 (2)	NA	NA	NA	NA	NA	NA	NA	NA	NA	NA	NA	NA	NA	NA	NA	NA	NA	NA	NA	NA	NA	NA	NA	NA	NA	NA	NA	NA	NA	NA	NA	NA
Leuang Pratew 123	14 (8)	28.6 (8)	0.4 (8)	NA	NA	NA	NA	NA	NA	NA	NA	NA	NA	NA	NA	NA	NA	NA	NA	NA	NA	NA	NA	NA	NA	NA	NA	78.02 ± 0.32 (8)	2.76 ± 0.07 (8)	NA	0.61 ± 0.07 (8)	3.6 ± 0.14 (8)	1.47 ± 0.1 (8)	NA	NA
Ma Yom	NA	7.6 ± 0.2 (2)	0.08 (2)	NA	NA	NA	NA	NA	NA	NA	NA	NA	NA	NA	NA	NA	NA	NA	NA	NA	NA	NA	NA	NA	NA	NA	NA	NA	NA	NA	NA	NA	NA	NA	NA
Mae Hahng	NA	6.8 (1)	0.07 (1)	NA	NA	NA	NA	NA	NA	NA	NA	NA	NA	NA	NA	NA	NA	NA	NA	NA	NA	NA	NA	NA	NA	NA	NA	NA	NA	NA	NA	NA	NA	NA	NA
Mali (breeding line 10)	NA	15.63 (1)	0.19 (1)	NA	NA	NA	NA	NA	NA	NA	NA	NA	NA	NA	NA	NA	NA	NA	NA	NA	NA	NA	NA	NA	NA	NA	NA	NA	NA	NA	NA	NA	NA	NA	NA
Mali Daeng	11.25 ± 1.38 (2)	19.18 ± 1.98 (3)	0.24 ± 0.03 (3)	NA	NA	158.49 (1)	35.68 (1)	NA	NA	NA	NA	NA	2.97 (1)	NA	NA	NA	69.54 (1)	75.81 (1)	83.18 (1)	1.7 (1)	NA	NA	NA	NA	NA	NA	NA	84.08 (1)	3597.33 (1)	NA	1503.33 (1)	3939.67 (1)	342.33 (1)	NA	NA
Mali Dam	11.73 (1)	21.7 (1)	0.28 (1)	NA	NA	NA	NA	NA	NA	NA	NA	NA	NA	NA	NA	NA	NA	NA	NA	NA	NA	NA	NA	NA	NA	NA	NA	NA	NA	NA	NA	NA	NA	NA	NA
Mali Hawm	NA	17.04 (1)	0.21 (1)	NA	NA	NA	NA	NA	NA	NA	NA	NA	NA	NA	NA	NA	NA	NA	NA	NA	NA	NA	NA	NA	NA	NA	NA	NA	NA	NA	NA	NA	NA	NA	NA
Mali Thawng	NA	28.77 ± 0.03 (2)	0.4 (2)	NA	NA	NA	NA	NA	NA	NA	NA	NA	NA	NA	NA	NA	NA	NA	NA	NA	NA	NA	NA	NA	NA	NA	NA	NA	NA	NA	NA	NA	NA	NA	NA
Muay Hin	13 (1)	9.1 (1)	0.1 (1)	NA	NA	NA	NA	NA	NA	NA	NA	NA	NA	NA	NA	NA	NA	NA	NA	NA	NA	NA	NA	NA	NA	NA	NA	NA	NA	NA	NA	NA	NA	NA	NA
Nahm Man Nghua	NA	6.8 (1)	0.07 (1)	NA	NA	NA	NA	NA	NA	NA	NA	NA	NA	NA	NA	NA	NA	NA	NA	NA	NA	NA	NA	NA	NA	NA	NA	NA	NA	NA	NA	NA	NA	NA	NA
Nahng Hok	13.26 (1)	7.4 (1)	0.08 (1)	NA	NA	NA	NA	NA	NA	NA	NA	NA	NA	NA	NA	NA	NA	NA	NA	NA	NA	NA	NA	NA	NA	NA	NA	NA	NA	NA	NA	NA	NA	NA	NA
Nahng Kong	12.35 (1)	37.5 (1)	0.6 (1)	NA	NA	NA	NA	NA	NA	NA	NA	NA	NA	NA	NA	NA	NA	NA	NA	NA	NA	NA	NA	NA	NA	NA	NA	NA	NA	NA	NA	NA	NA	NA	NA
Nahng Ni	NA	7.2 (1)	0.08 (1)	NA	NA	NA	NA	NA	NA	NA	NA	NA	NA	NA	NA	NA	NA	NA	NA	NA	NA	NA	NA	NA	NA	NA	NA	NA	NA	NA	NA	NA	NA	NA	NA
Nahng Nuan	11.98 (1)	7.37 ± 0.43 (3)	0.08 ± 0.01 (3)	NA	NA	NA	NA	NA	NA	NA	NA	NA	NA	NA	NA	NA	NA	NA	NA	NA	NA	NA	NA	NA	NA	NA	NA	NA	NA	NA	NA	NA	NA	NA	NA
Nahng Payah 132	NA	28.3 (1)	0.39 (1)	NA	NA	NA	NA	NA	NA	NA	NA	NA	NA	NA	NA	NA	NA	NA	NA	NA	NA	NA	NA	NA	NA	NA	NA	NA	NA	NA	NA	NA	NA	NA	NA
Nam Ang	NA	6.5 (1)	0.07 (1)	NA	NA	NA	NA	NA	NA	NA	NA	NA	NA	NA	NA	NA	NA	NA	NA	NA	NA	NA	NA	NA	NA	NA	NA	NA	NA	NA	NA	NA	NA	NA	NA
Nauykaur	12.82 (1)	20.43 (1)	0.26 (1)	NA	NA	NA	27.51 (1)	NA	NA	NA	NA	NA	NA	9.3 (1)	NA	NA	NA	NA	NA	NA	NA	NA	NA	NA	NA	NA	NA	87.82 (1)	1641.33 (1)	NA	425.67 (1)	3781 (1)	2139.67 (1)	NA	NA
Ngan Khao	NA	8.5 (1)	0.09 (1)	NA	NA	NA	NA	NA	NA	NA	NA	NA	NA	NA	NA	NA	NA	NA	NA	NA	NA	NA	NA	NA	NA	NA	NA	NA	NA	NA	NA	NA	NA	NA	NA
Niang Mow	NA	25.93 (1)	0.35 (1)	NA	NA	NA	NA	NA	NA	NA	NA	NA	NA	NA	NA	NA	NA	NA	NA	NA	NA	NA	NA	NA	NA	NA	NA	NA	NA	NA	NA	NA	NA	NA	NA
Niaw Daeng	11.39 ± 0.42 (2)	6.04 ± 3.26 (2)	0.07 ± 0.04 (2)	NA	NA	4.85 (1)	NA	17.3 (1)	37.9 (1)	46.7 (1)	8.2 (1)	7.3 (1)	4.7 (1)	55.6 (1)	NA	NA	59.5 (1)	66.3 (1)	75.3 (1)	15.4 (1)	NA	NA	NA	NA	NA	NA	NA	67.2 (1)	211.5 (1)	NA	121.3 (1)	114.3 (1)	24 (1)	NA	NA
Niaw Dam Pleuak Dam	12.03 (1)	9.66 (1)	0.11 (1)	NA	NA	NA	NA	NA	NA	NA	NA	NA	NA	NA	NA	NA	NA	NA	NA	NA	NA	NA	NA	NA	NA	NA	NA	64.1 (1)	396 (1)	NA	245 (1)	334 (1)	183 (1)	NA	NA
Niaw Dam Pleuak Khao	12.59 (1)	8.9 (1)	0.1 (1)	NA	NA	NA	NA	NA	NA	NA	NA	NA	NA	NA	NA	NA	NA	NA	NA	NA	NA	NA	NA	NA	NA	NA	NA	73.2 (1)	365 (1)	NA	144 (1)	432 (1)	211 (1)	NA	NA
Niaw Dawk Yong	12.01 (1)	8.87 (1)	0.1 (1)	NA	NA	NA	NA	NA	NA	NA	NA	NA	NA	NA	NA	NA	NA	NA	NA	NA	NA	NA	NA	NA	NA	NA	NA	63.9 (1)	419 (1)	NA	168 (1)	538 (1)	287 (1)	NA	NA
Niaw Lan Tan	13.12 (1)	7.47 (1)	0.08 (1)	NA	NA	NA	NA	NA	NA	NA	NA	NA	NA	NA	NA	NA	NA	NA	NA	NA	NA	NA	NA	NA	NA	NA	NA	56.2 (1)	565 (1)	NA	315 (1)	557 (1)	307 (1)	NA	NA
Niaw Look Pueng	11.45 (1)	41.95 (1)	0.72 (1)	NA	NA	NA	NA	NA	NA	NA	NA	NA	NA	NA	NA	NA	NA	NA	NA	NA	NA	NA	NA	NA	NA	NA	NA	73.9 (1)	760 (1)	NA	379 (1)	1182 (1)	801 (1)	NA	NA
O. nivara	NA	17.69 ± 2.12 (13)	0.22 ± 0.03 (13)	NA	NA	NA	NA	NA	NA	NA	NA	NA	NA	NA	NA	NA	NA	NA	NA	NA	NA	NA	NA	NA	NA	NA	NA	NA	NA	NA	NA	NA	NA	NA	NA
Pa Sew	NA	8.6 (1)	0.09 (1)	NA	NA	NA	NA	NA	NA	NA	NA	NA	NA	NA	NA	NA	NA	NA	NA	NA	NA	NA	NA	NA	NA	NA	NA	NA	NA	NA	NA	NA	NA	NA	NA
Pa-mah	12.68 (1)	5.8 (1)	0.06 (1)	NA	NA	NA	NA	NA	NA	NA	NA	NA	NA	NA	NA	NA	NA	NA	NA	NA	NA	NA	NA	NA	NA	NA	NA	NA	NA	NA	NA	NA	NA	NA	NA
Pathum Thani 1	13.18 ± 0.43 (11)	14.63 ± 0.46 (12)	0.17 ± 0.01 (12)	NA	NA	NA	NA	NA	24.92 (1)	55.28 (1)	8.62 (1)	11.68 (1)	NA	NA	NA	NA	63.83 ± 1.29 (3)	71.21 ± 0.59 (3)	79.97 ± 0.73 (3)	9.22 ± 1.66 (3)	NA	NA	NA	NA	NA	NA	61.24 (1)	76.31 ± 1.92 (11)	71.38 ± 43.4 (11)	NA	34.57 ± 21.57 (11)	58.47 ± 33.54 (11)	17.67 ± 9.35 (11)	NA	NA
Pathum Thani 60	5.75 (1)	24.42 ± 6.23 (2)	0.33 ± 0.11 (2)	NA	NA	NA	NA	NA	28.25 (1)	44.9 (1)	6.82 (1)	20.03 (1)	NA	NA	NA	NA	NA	NA	NA	NA	NA	NA	NA	NA	NA	NA	NA	NA	NA	NA	NA	NA	NA	NA	NA
Pawng Aew	11.71 (1)	7.47 ± 0.62 (3)	0.08 ± 0.01 (3)	NA	NA	NA	NA	NA	NA	NA	NA	NA	NA	NA	NA	NA	NA	NA	NA	NA	NA	NA	NA	NA	NA	NA	NA	NA	NA	NA	NA	NA	NA	NA	NA
Peuang Nam	NA	30.5 (1)	0.44 (1)	NA	NA	NA	NA	NA	NA	NA	NA	NA	NA	NA	NA	NA	NA	NA	NA	NA	NA	NA	NA	NA	NA	NA	NA	NA	NA	NA	NA	NA	NA	NA	NA
Phatthalung 60	NA	28.5 (1)	0.4 (1)	NA	NA	NA	NA	NA	NA	NA	NA	NA	NA	NA	NA	NA	NA	NA	NA	NA	NA	NA	NA	NA	NA	NA	NA	NA	NA	NA	NA	NA	NA	NA	NA
Phitsanulok	5.47 (1)	33.8 (1)	0.51 (1)	NA	NA	79.43 (1)	32.5 (1)	NA	NA	NA	NA	NA	3.93 (1)	NA	NA	NA	66.5 (1)	71.68 (1)	76.65 (1)	1.04 (1)	NA	NA	NA	NA	NA	NA	NA	86.8 (1)	2259.67 (1)	NA	419.67 (1)	3811 (1)	1551.33 (1)	NA	NA
Phitsanulok 3	NA	19.62 (1)	0.24 (1)	NA	NA	NA	NA	NA	27.7 (1)	51.4 (1)	7.22 (1)	13.68 (1)	NA	NA	NA	NA	NA	NA	NA	NA	NA	NA	NA	NA	NA	NA	NA	NA	NA	NA	NA	NA	NA	NA	NA
Phitsanulok 60-1	NA	17.8 (1)	0.22 (1)	NA	NA	NA	NA	NA	NA	NA	NA	NA	NA	NA	NA	NA	NA	NA	NA	NA	NA	NA	NA	NA	NA	NA	NA	NA	NA	NA	NA	NA	NA	NA	NA
Phitsanulok 60-2	NA	30.78 (1)	0.44 (1)	NA	NA	NA	NA	NA	NA	NA	NA	NA	NA	NA	NA	NA	NA	NA	NA	NA	NA	NA	NA	NA	NA	NA	NA	NA	NA	NA	NA	NA	NA	NA	NA
Pla Khaeng	13.63 (1)	7.5 (1)	0.08 (1)	NA	NA	NA	NA	NA	NA	NA	NA	NA	NA	NA	NA	NA	NA	NA	NA	NA	NA	NA	NA	NA	NA	NA	NA	NA	NA	NA	NA	NA	NA	NA	NA
Pla Sew	NA	6.7 (1)	0.07 (1)	NA	NA	NA	NA	NA	NA	NA	NA	NA	NA	NA	NA	NA	NA	NA	NA	NA	NA	NA	NA	NA	NA	NA	NA	NA	NA	NA	NA	NA	NA	NA	NA
Plai Ngahm Prachin Buri	10.58 (1)	27.7 ± 2.65 (3)	0.39 ± 0.05 (3)	NA	NA	51.6 ± 28.9 (2)	18.6 ± 3.9 (2)	18.29 (1)	32.29 ± 9.15 (2)	46.41 ± 4.52 (2)	6.6 ± 0.02 (2)	14.7 ± 4.61 (2)	NA	NA	NA	NA	70.63 ± 1.19 (3)	74.38 ± 1 (3)	81.27 ± 1.71 (3)	10.98 ± 1.6 (5)	9.15 ± 0.15 (2)	NA	NA	NA	NA	NA	50.58 (1)	84.2 ± 3.13 (4)	1649.33 ± 902.13 (4)	NA	435.62 ± 261.13 (4)	2065.11 ± 1092.07 (4)	1085.14 ± 592.04 (4)	NA	NA
Prachin Buri 1	11 (1)	27.01 ± 5.46 (3)	0.38 ± 0.1 (3)	NA	NA	49.85 ± 26.35 (2)	17 ± 3.6 (2)	NA	34.68 ± 9.51 (2)	46.57 ± 1.77 (2)	6.06 ± 0.05 (2)	12.69 ± 11.33 (2)	NA	NA	NA	NA	62.1 (1)	66.3 (1)	74 (1)	8.57 ± 1.35 (3)	12.5 ± 1.5 (2)	NA	NA	NA	NA	NA	NA	79.55 ± 5 (4)	2565.75 ± 808.92 (4)	NA	613 ± 196.71 (4)	3858.25 ± 1201.88 (4)	1892.75 ± 667.06 (4)	NA	NA
Prachin Buri 2	NA	20.53 (1)	0.26 (1)	NA	NA	48.75 ± 17.35 (2)	18.3 ± 5 (2)	NA	24.09 (1)	52.05 (1)	7.79 (1)	16.07 (1)	NA	NA	NA	NA	NA	NA	NA	7.7 ± 4.4 (2)	9.45 ± 1.05 (2)	NA	NA	NA	NA	NA	NA	79.55 ± 1.25 (2)	2593 ± 590 (2)	NA	1048.5 ± 51.5 (2)	3249.5 ± 850.5 (2)	1705.5 ± 311.5 (2)	NA	NA
Pratum	NA	23.7 (1)	0.31 (1)	NA	NA	NA	NA	NA	NA	NA	NA	NA	NA	NA	NA	NA	NA	NA	NA	NA	NA	NA	NA	NA	NA	NA	NA	NA	NA	NA	NA	NA	NA	NA	NA
Puang Rai 2	NA	30.5 (1)	0.44 (1)	NA	NA	NA	NA	NA	NA	NA	NA	NA	NA	NA	NA	NA	NA	NA	NA	NA	NA	NA	NA	NA	NA	NA	NA	NA	NA	NA	NA	NA	NA	NA	NA
Puang Tawng	NA	27.8 (2)	0.39 (2)	NA	NA	NA	NA	NA	NA	NA	NA	NA	NA	NA	NA	NA	NA	NA	NA	NA	NA	NA	NA	NA	NA	NA	NA	NA	NA	NA	NA	NA	NA	NA	NA
RD 10	11.35 (1)	2.44 ± 2.44 (2)	0.03 ± 0.03 (2)	NA	NA	NA	NA	NA	31.51 (1)	48.09 (1)	8.38 (1)	12.01 (1)	NA	NA	NA	NA	62.24 (1)	69.74 (1)	78.85 (1)	12.61 (1)	NA	NA	NA	NA	NA	NA	18.24 (1)	70.61 ± 1.41 (3)	197 ± 64.97 (3)	NA	109.72 ± 44.87 (3)	115.49 ± 32.26 (3)	-74.68 ± 43.83 (3)	NA	NA
RD 13	NA	30.2 (1)	0.43 (1)	NA	NA	NA	NA	NA	NA	NA	NA	NA	NA	NA	NA	NA	NA	NA	NA	NA	NA	NA	NA	NA	NA	NA	NA	NA	NA	NA	NA	NA	NA	NA	NA
RD 15	NA	16.48 (1)	0.2 (1)	NA	NA	NA	NA	NA	NA	NA	NA	NA	NA	NA	NA	NA	NA	NA	NA	NA	NA	NA	NA	NA	NA	NA	NA	NA	NA	NA	NA	NA	NA	NA	NA
RD 27	NA	28.5 (1)	0.4 (1)	NA	NA	NA	NA	NA	NA	NA	NA	NA	NA	NA	NA	NA	NA	NA	NA	NA	NA	NA	NA	NA	NA	NA	NA	NA	NA	NA	NA	NA	NA	NA	NA
RD 41	NA	NA	NA	NA	NA	61.2 ± 20.6 (2)	16.7 ± 3.7 (2)	NA	NA	NA	NA	NA	NA	NA	NA	NA	NA	NA	NA	7.4 ± 2.2 (2)	12.5 ± 1.3 (2)	NA	NA	NA	NA	NA	NA	89.15 ± 1.95 (2)	1766.5 ± 531.5 (2)	NA	490.5 ± 130.5 (2)	2594 ± 693 (2)	1318.5 ± 292.5 (2)	NA	NA
RD 45	NA	NA	NA	NA	NA	71.55 ± 14.65 (2)	18.2 ± 4.3 (2)	NA	NA	NA	NA	NA	NA	NA	NA	NA	NA	NA	NA	7.6 ± 2.3 (2)	11.95 ± 1.55 (2)	NA	NA	NA	NA	NA	NA	84.95 ± 1.25 (2)	2781 ± 686 (2)	NA	1191.5 ± 344.5 (2)	2858 ± 340 (2)	1268 ± 2 (2)	NA	NA
RD 47	NA	NA	NA	NA	NA	53.35 ± 26.85 (2)	16.7 ± 3.4 (2)	NA	NA	NA	NA	NA	NA	NA	NA	NA	61.7 (1)	68.3 (1)	74 (1)	6.95 ± 1.65 (2)	13 ± 1.1 (2)	NA	NA	NA	NA	NA	NA	90.15 ± 1.75 (2)	1536 ± 526 (2)	NA	491 ± 166 (2)	2141 ± 491 (2)	1096.5 ± 130.5 (2)	NA	NA
RD 6	9.73 ± 0.88 (6)	3.6 ± 0.66 (10)	0.04 ± 0.01 (10)	NA	NA	5.12 ± 0.17 (2)	34.53 ± 0.09 (2)	NA	45.17 (1)	47.35 (1)	6.2 (1)	1.28 (1)	NA	34.09 ± 0.55 (2)	96.55 ± 1.55 (2)	86.35 ± 0.65 (2)	60.27 ± 0.78 (6)	67.6 ± 0.77 (6)	77.89 ± 1.67 (6)	13.33 ± 1.43 (6)	14.6 (1)	NA	NA	NA	NA	NA	38.24 (1)	68.2 ± 0.56 (6)	1932.28 ± 759.78 (8)	68.75 ± 0.25 (2)	1006.16 ± 391.47 (8)	554.08 ± 372.07 (6)	53.45 ± 96.87 (8)	NA	NA
RD 7	11.16 ± 0.23 (2)	25.55 ± 3.77 (3)	0.35 ± 0.07 (3)	NA	NA	NA	NA	NA	25.44 (1)	54.14 (1)	7.15 (1)	13.27 (1)	NA	NA	NA	NA	72.91 ± 0.11 (2)	77.89 ± 0.27 (2)	84.96 ± 0.19 (2)	10.09 ± 0.57 (2)	NA	NA	NA	NA	NA	NA	NA	77.98 ± 0.2 (2)	271.81 ± 9.31 (2)	NA	141.71 ± 7.29 (2)	256.63 ± 3.41 (2)	108.42 ± 4.2 (2)	NA	NA
Riceberry	9.57 ± 0.03 (2)	15.2 ± 3.11 (2)	0.18 ± 0.04 (2)	NA	NA	106.63 ± 102.3 (2)	37.02 (1)	17.1 (1)	39 (1)	46.6 (1)	6.6 (1)	7.8 (1)	6.5 ± 1.29 (2)	31 (1)	NA	NA	64.78 ± 4.78 (2)	71.67 ± 4.07 (2)	78.6 ± 3.8 (2)	7.42 ± 5.77 (2)	NA	NA	NA	NA	NA	NA	NA	80.69 ± 7.08 (2)	862.26 ± 672.06 (2)	NA	208.86 ± 200.46 (2)	1281.74 ± 1056.93 (2)	421.97 ± 382.37 (2)	NA	NA
Saen Sa-bai	11.82 (1)	8 (1)	0.09 (1)	NA	NA	NA	NA	NA	NA	NA	NA	NA	NA	NA	NA	NA	NA	NA	NA	NA	NA	NA	NA	NA	NA	NA	NA	NA	NA	NA	NA	NA	NA	NA	NA
Sakon Nakhon	NA	0 (1)	0 (1)	NA	NA	NA	NA	NA	31.63 (1)	49.41 (1)	7.93 (1)	11.02 (1)	NA	NA	NA	NA	NA	NA	NA	NA	NA	NA	NA	NA	NA	NA	NA	NA	NA	NA	NA	NA	NA	NA	NA
San Huang Khao	NA	6.3 (1)	0.07 (1)	NA	NA	NA	NA	NA	NA	NA	NA	NA	NA	NA	NA	NA	NA	NA	NA	NA	NA	NA	NA	NA	NA	NA	NA	NA	NA	NA	NA	NA	NA	NA	NA
San Pah Tawng	10.57 ± 1.56 (3)	6.37 ± 0.94 (4)	0.07 ± 0.01 (4)	NA	NA	NA	NA	NA	NA	NA	NA	NA	NA	NA	NA	NA	61.12 (1)	68.05 (1)	78.3 (1)	12.18 (1)	NA	NA	NA	NA	NA	NA	30.05 (1)	71 ± 1.4 (3)	183.06 ± 57.1 (3)	NA	105.97 ± 43.49 (3)	119.94 ± 34.45 (3)	-71 ± 41.06 (3)	NA	NA
San Pah Tawng 1	14 (8)	1.3 (8)	0.01 (8)	NA	NA	NA	NA	NA	NA	NA	NA	NA	NA	NA	NA	NA	NA	NA	NA	NA	NA	NA	NA	NA	NA	NA	NA	67.75 ± 0.53 (8)	2.25 ± 0.23 (8)	NA	1.08 ± 0.1 (8)	1.43 ± 0.17 (8)	0.28 ± 0.03 (8)	NA	NA
San Pah Tawng Daw	NA	7.8 (1)	0.08 (1)	NA	NA	NA	NA	NA	NA	NA	NA	NA	NA	NA	NA	NA	NA	NA	NA	NA	NA	NA	NA	NA	NA	NA	NA	NA	NA	NA	NA	NA	NA	NA	NA
San Plah Laht	12.87 (1)	6.7 (1)	0.07 (1)	NA	NA	NA	NA	NA	NA	NA	NA	NA	NA	NA	NA	NA	NA	NA	NA	NA	NA	NA	NA	NA	NA	NA	NA	NA	NA	NA	NA	NA	NA	NA	NA
Sang Yod	NA	16.4 (1)	0.2 (1)	NA	NA	NA	NA	NA	NA	NA	NA	NA	NA	NA	NA	NA	NA	NA	NA	NA	NA	NA	NA	NA	NA	NA	NA	NA	NA	NA	NA	NA	NA	NA	NA
Sao Hai	10.74 (1)	32.6 ± 1.01 (3)	0.48 ± 0.02 (3)	NA	NA	NA	NA	NA	NA	NA	NA	NA	NA	NA	NA	NA	68.03 ± 1.89 (3)	74.41 ± 0.09 (3)	82.67 ± 0.25 (3)	10.77 ± 1.84 (3)	NA	NA	NA	NA	NA	NA	NA	80.3 ± 1.58 (4)	267.44 ± 26.16 (4)	NA	68.68 ± 9.77 (4)	379.36 ± 24.4 (4)	126.11 ± 45.82 (4)	NA	NA
Sew Mae Jan	12 ± 1.19 (2)	1.53 ± 0.53 (2)	0.02 ± 0.01 (2)	NA	NA	NA	NA	NA	44.94 (1)	47.99 (1)	5.86 (1)	1.21 (1)	1.49 (1)	NA	NA	NA	61.58 (1)	67.72 (1)	74.26 (1)	16.53 (1)	NA	NA	NA	NA	NA	NA	NA	68.8 (1)	3781 (1)	NA	1469 (1)	2424 (1)	111 (1)	NA	NA
Shaw Lung 97	NA	NA	NA	NA	NA	60.6 ± 22.6 (2)	18.55 ± 4.85 (2)	NA	NA	NA	NA	NA	NA	NA	NA	NA	75.4 (1)	80.5 (1)	85.6 (1)	7.8 ± 3.6 (2)	9.25 ± 0.95 (2)	NA	NA	NA	NA	NA	NA	81.35 ± 0.25 (2)	2226.5 ± 515.5 (2)	NA	890.5 ± 203.5 (2)	2771.5 ± 377.5 (2)	1435.5 ± 65.5 (2)	NA	NA
Soh Mah Lee	12.14 (1)	23.5 (1)	0.31 (1)	NA	NA	NA	NA	NA	NA	NA	NA	NA	NA	NA	NA	NA	NA	NA	NA	NA	NA	NA	NA	NA	NA	NA	NA	NA	NA	NA	NA	NA	NA	NA	NA
Srirak	NA	28 (1)	0.39 (1)	NA	NA	NA	NA	NA	NA	NA	NA	NA	NA	NA	NA	NA	NA	NA	NA	NA	NA	NA	NA	NA	NA	NA	NA	NA	NA	NA	NA	NA	NA	NA	NA
Sung Yod Phattalung	10.34 ± 1.06 (2)	16.03 ± 2.55 (2)	0.19 ± 0.04 (2)	NA	NA	NA	27.43 (1)	NA	NA	NA	NA	NA	NA	10.07 (1)	NA	NA	NA	NA	NA	NA	NA	NA	NA	NA	NA	NA	NA	79.53 ± 3.53 (2)	782.5 ± 61.5 (2)	NA	379.5 ± 36.5 (2)	999 ± 109 (2)	424.5 ± 160.5 (2)	NA	NA
Suphan Buri 1	8.73 ± 1.14 (3)	28.56 ± 3.57 (4)	0.41 ± 0.07 (4)	NA	NA	5.93 ± 0.08 (2)	23.75 ± 0.75 (2)	NA	35.35 (1)	56.73 (1)	6.46 (1)	1.46 (1)	NA	14.43 ± 0.26 (2)	NA	NA	72.37 ± 0.13 (3)	76.32 ± 0.1 (3)	81.92 ± 1.29 (3)	11.88 ± 0.2 (3)	NA	NA	NA	NA	NA	NA	NA	77.16 ± 1.62 (4)	2395.5 ± 722.36 (4)	NA	826.75 ± 249.66 (4)	2130.5 ± 1826.5 (2)	1469.75 ± 479.26 (4)	NA	NA
Suphan Buri 90	NA	34.9 (1)	0.54 (1)	NA	NA	NA	NA	NA	NA	NA	NA	NA	NA	NA	NA	NA	61.7 (1)	65.5 (1)	73.2 (1)	8.6 (1)	NA	NA	NA	NA	NA	NA	NA	69 (1)	156 (1)	NA	44 (1)	228 (1)	71 (1)	NA	NA
Tam Me Rai	NA	27.62 ± 0.02 (2)	0.38 (2)	NA	NA	NA	NA	NA	NA	NA	NA	NA	NA	NA	NA	NA	NA	NA	NA	NA	NA	NA	NA	NA	NA	NA	NA	NA	NA	NA	NA	NA	NA	NA	NA
Traditional waxy rice	NA	4.19 (1)	0.04 (1)	NA	NA	NA	NA	NA	NA	NA	NA	NA	NA	NA	NA	NA	NA	NA	NA	NA	NA	NA	NA	NA	NA	NA	NA	NA	NA	NA	NA	NA	NA	NA	NA
U Kham	NA	6.5 (2)	0.07 (2)	NA	NA	NA	NA	NA	NA	NA	NA	NA	NA	NA	NA	NA	NA	NA	NA	NA	NA	NA	NA	NA	NA	NA	NA	NA	NA	NA	NA	NA	NA	NA	NA
Wild rice	6.35 (1)	16.76 (1)	0.2 (1)	NA	NA	NA	NA	NA	NA	NA	NA	NA	NA	NA	NA	NA	NA	NA	NA	NA	NA	NA	NA	NA	NA	NA	NA	NA	NA	NA	NA	NA	NA	NA	NA
Yeun Kalasin	13.8 (1)	6.7 (1)	0.07 (1)	NA	NA	NA	NA	NA	NA	NA	NA	NA	NA	NA	NA	NA	NA	NA	NA	NA	NA	NA	NA	NA	NA	NA	NA	NA	NA	NA	NA	NA	NA	NA	NA
Yi Pun	NA	7.4 (1)	0.08 (1)	NA	NA	NA	NA	NA	NA	NA	NA	NA	NA	NA	NA	NA	NA	NA	NA	NA	NA	NA	NA	NA	NA	NA	NA	NA	NA	NA	NA	NA	NA	NA	NA
Yim	NA	3.74 (1)	0.04 (1)	NA	NA	NA	NA	NA	NA	NA	NA	NA	NA	NA	NA	NA	NA	NA	NA	NA	NA	NA	NA	NA	NA	NA	NA	NA	NA	NA	NA	NA	NA	NA	NA
Each value presents Mean ± SE.
Number of records is in parentheses.
NA stands for not available.
